# Supplementary material for: The Effects of Walnuts and Academic Stress on Mental Health, General Well-Being and the Gut Microbiota in a Sample of University Students: A Randomised Clinical Trial
Source: Nutrients. 2022 Nov 11;14(22):4776. doi: 10.3390/nu14224776 (PMC9697272; doi:10.3390/nu14224776)
Supplement: Supplementary file 1 [file nutrients-14-04776-s001.zip]

Archive with 1 entries (1 files):
- nutrients-1988300-supplementary.pdf
